# Supplementary material for: Longitudinal Comparison of Bacterial Diversity and Antibiotic Resistance Genes in New York City Sewage
Source: mSystems. 2019 Aug 6;4(4):e00327-19. doi: 10.1128/mSystems.00327-19 (PMC6687945; doi:10.1128/mSystems.00327-19)
Supplement: TABLE S1 [file mSystems.00327-19-st001.xlsx]

## Sheet: Sewage_Map_Combined
Sample ID	Borough	Month	Sequencing Run
S033.1	Bronx_Manhattan	February	Run 1
S034.1	Queens	February	Run 1
S035.1	Queens	February	Run 1
S036.1	Queens	February	Run 1
S037.1	Brooklyn	February	Run 1
S038.1	Brooklyn	February	Run 1
S039.1	Brooklyn	February	Run 1
S040.1	Bronx	February	Run 1
S041.1	Queens	February	Run 1
S042.1	Manhattan	February	Run 1
S043.1	Manhattan	February	Run 1
S044.1	Brooklyn_Queens	February	Run 1
S045.1	Brooklyn	February	Run 1
S046.1	Queens	February	Run 1
S047.1	Brooklyn	February	Run 1
S048.1	Staten Island	February	Run 1
S049.1	Staten Island	February	Run 1
S050.1	Bronx	May	Run 1
S051.1	Queens	May	Run 1
S052.1	Queens	May	Run 1
S053.1	Queens	May	Run 1
S054.1	Bronx_Manhattan	May	Run 1
S055.1	Manhattan	May	Run 1
S056.1	Brooklyn	May	Run 1
S057.1	Brooklyn	May	Run 1
S058.1	Queens	May	Run 1
S059.1	Staten Island	May	Run 1
S060.1	Staten Island	May	Run 1
S061.1	Brooklyn_Queens	May	Run 1
S062.1	Manhattan	May	Run 1
S063.1	Brooklyn_Queens	May	Run 1
S064.1	Brooklyn	May	Run 1
S065.1	Queens	May	Run 1
S066.1	Brooklyn	May	Run 1
S033.2	Bronx_Manhattan	February	Run 1
S034.2	Queens	February	Run 1
S035.2	Queens	February	Run 1
S036.2	Queens	February	Run 1
S037.2	Brooklyn	February	Run 1
S038.2	Brooklyn	February	Run 1
S039.2	Brooklyn	February	Run 1
S040.2	Bronx	February	Run 1
S041.2	Queens	February	Run 1
S042.2	Manhattan	February	Run 1
S043.2	Manhattan	February	Run 1
S044.2	Brooklyn_Queens	February	Run 1
S045.2	Brooklyn	February	Run 1
S046.2	Queens	February	Run 1
S047.2	Brooklyn	February	Run 1
S048.2	Staten Island	February	Run 1
S049.2	Staten Island	February	Run 1
S050.2	Bronx	May	Run 2
S051.2	Queens	May	Run 2
S052.2	Queens	May	Run 2
S053.2	Queens	May	Run 2
S054.2	Bronx_Manhattan	May	Run 2
S055.2	Manhattan	May	Run 2
S056.2	Brooklyn	May	Run 2
S057.2	Brooklyn	May	Run 2
S058.2	Queens	May	Run 2
S059.2	Staten Island	May	Run 2
S060.2	Staten Island	May	Run 2
S061.2	Brooklyn_Queens	May	Run 2
S062.2	Manhattan	May	Run 2
S063.2	Brooklyn_Queens	May	Run 2
S064.2	Brooklyn	May	Run 2
S065.2	Queens	May	Run 2
S066.2	Brooklyn	May	Run 2
S070.1	Manhattan	August	Run 2
S071.1	Brooklyn_Queens	August	Run 2
S072.1	Brooklyn_Queens	August	Run 2
S073.1	Brooklyn	August	Run 2
S074.1	Queens	August	Run 2
S075.1	Manhattan	August	Run 2
S076.1	Bronx_Manhattan	August	Run 2
S077.1	Queens	August	Run 2
S078.1	Staten Island	August	Run 2
S079.1	Brooklyn	August	Run 2
S080.1	Brooklyn	August	Run 2
S081.1	Queens	August	Run 2
S082.1	Staten Island	August	Run 2
S083.1	Brooklyn	August	Run 2
S084.1	Queens	August	Run 2
S085.1	Queens	August	Run 2
S086.1	Bronx	August	Run 2
S070.2	Manhattan	August	Run 2
S071.2	Brooklyn_Queens	August	Run 2
S072.2	Brooklyn_Queens	August	Run 2
S073.2	Brooklyn	August	Run 2
S074.2	Queens	August	Run 2
S075.2	Manhattan	August	Run 2
S076.2	Bronx_Manhattan	August	Run 2
S077.2	Queens	August	Run 2
S078.2	Staten Island	August	Run 2
S079.2	Brooklyn	August	Run 2
S080.2	Brooklyn	August	Run 2
S081.2	Queens	August	Run 2
S082.2	Staten Island	August	Run 2
S083.2	Brooklyn	August	Run 2
S084.2	Queens	August	Run 2
S085.2	Queens	August	Run 2
S086.2	Bronx	August	Run 2
