# Supplementary material for: Longitudinal Comparison of Bacterial Diversity and Antibiotic Resistance Genes in New York City Sewage
Source: mSystems. 2019 Aug 6;4(4):e00327-19. doi: 10.1128/mSystems.00327-19 (PMC6687945; doi:10.1128/mSystems.00327-19)
Supplement: TABLE S2 [file mSystems.00327-19-st002.xlsx]

## Sheet: Sheet1
Gene	Primer Name	Used for	Sequence	Annealing Temperature
16S24	U785F	qPCR	GGMTTAGATACCCBGGTAGTCC	60oC
	U907R		CCGTCAATTCMTTTGAGTTT
mecA24	MecA-F-203	qPCR	CAATACAATCGCACATACATTA	53oC
	MecA-R -203		CATACATAAATGGATAGACGTC
ermB	ermBstF26	Whole gene PCR	GCATTTAACGACGAAACTGGCT	60oC
	ermBstR		GACAATACTTGCTCATAAGTAATGGT
	ermBq2F38	qPCR	CGTACCTTGGATATTCACCG	60oC
	ermBq2R		GTAAACAGTTGACGATATTCTCG
vanA26	vanAstF	Whole gene PCR	GAAATCAACCATGTTGATGTAGCA	59oC
	vanAstR		TTTGCCGTTTCCTGTATCCGT
	vanAqF	qPCR	CTGTGAGGTCGGTTGTGCG	59oC
	vanAqR		TTTGGTCCACCTCGCCA
bla-SHV	SHV-F239	Whole gene PCR	CCCGCAGCCGCTTGAGCAAA	63oC
	SHV-R2		CATGCTCGCCGGCGTATCCC
	SHVq2F40	qPCR	TCCCATGATGAGCACCTTTAAA	52oC
	SHVq2R		TCCTGCTGGCGATAGTGGAT
tetO26	tetOstF	Whole gene PCR	GGATGGCATACAGGCACAGA	60oC
	tetOstR		GTTTGGATCATAGGGAGAGGAT
	tetOqF	qPCR	AAGAAAACAGGAGATTCCAAAACG	52oC
	tetOqR		CGAGTCCCCAGATTGTTTTTAGC
bla-TEM41	TEMqF	qPCR	CACTATTCTCAGAATGACTTGGT	48oC
	TEMqR		TGCATAATTCTCTTACTGTCATG
tetC42	tetCqF	qPCR	TCTAACAATGCGCTCATCGTCATCC	55oC
	tetCqR		GGAATGGACGATATCCCGCA
sul143	R388sul1F	Whole gene PCR	TTCATGGGCAAAAGCTTGATG	60oC
	R388sul1R		GGCCGGAAGGTGAATGCTA
	sul1-qF	qPCR	CCGTTGGCCTTCCTGTAAAG	54oC
	sul1-qR		TTGCCGATCGCGTGAAGT
