# Supplementary material for: Longitudinal Comparison of Bacterial Diversity and Antibiotic Resistance Genes in New York City Sewage
Source: mSystems. 2019 Aug 6;4(4):e00327-19. doi: 10.1128/mSystems.00327-19 (PMC6687945; doi:10.1128/mSystems.00327-19)
Supplement: TABLE S3 [file mSystems.00327-19-st003.xlsx]

## Sheet: Borough_Month_otu_table_L5
	Staten Island	Brooklyn_Queens	Brooklyn	Bronx_Manhattan	Bronx	Manhattan	Queens		February	May	August
k__Bacteria;p__Proteobacteria;c__Epsilonproteobacteria;o__Campylobacterales;f__Campylobacteraceae	0.339674	0.268551	0.301295	0.204813	0.332095	0.240707	0.360547		0.376383	0.324656	0.216596
k__Bacteria;p__Proteobacteria;c__Gammaproteobacteria;o__Pseudomonadales;f__Moraxellaceae	0.215428	0.23813	0.212752	0.333877	0.254232	0.283497	0.198891		0.214266	0.26669	0.207413
k__Bacteria;p__Proteobacteria;c__Gammaproteobacteria;o__Aeromonadales;f__Aeromonadaceae	0.100563	0.148846	0.143811	0.103986	0.114796	0.111953	0.12933		0.127514	0.112513	0.142396
k__Bacteria;p__Proteobacteria;c__Betaproteobacteria;o__Burkholderiales;f__Comamonadaceae	0.0572419	0.0414386	0.0404511	0.0565491	0.0363984	0.0589023	0.0329723		0.0417863	0.0358273	0.0527557
k__Bacteria;p__Fusobacteria;c__Fusobacteriia;o__Fusobacteriales;f__	0.0389337	0.0775411	0.055031	0.0446261	0.0422682	0.0302768	0.049828		0.0415279	0.0602471	0.0469754
k__Bacteria;p__Bacteroidetes;c__Flavobacteriia;o__Flavobacteriales;f__[Weeksellaceae]	0.0365859	0.0615616	0.0534391	0.0908488	0.065986	0.118618	0.0457156		0.0276597	0.05527	0.103061
k__Bacteria;p__Bacteroidetes;c__Bacteroidia;o__Bacteroidales;f__Bacteroidaceae	0.0339911	0.0325346	0.0297311	0.0211083	0.0225194	0.0340072	0.0377501		0.0274589	0.0284976	0.0419198
k__Bacteria;p__Proteobacteria;c__Betaproteobacteria;o__Rhodocyclales;f__Rhodocyclaceae	0.0319879	0.0206595	0.0297908	0.0230624	0.0226033	0.0238013	0.0187927		0.0156724	0.0163747	0.0428221
k__Bacteria;p__Fusobacteria;c__Fusobacteriia;o__Fusobacteriales;f__Leptotrichiaceae	0.0195885	0.0097253	0.0222093	0.0228563	0.0140922	0.00770592	0.0273676		0.0224035	0.0199589	0.0176676
k__Bacteria;p__Bacteroidetes;c__Bacteroidia;o__Bacteroidales;f__Porphyromonadaceae	0.0167203	0.0114323	0.0170994	0.0119548	0.0198511	0.0127668	0.0148258		0.0154756	0.0127251	0.0174511
k__Bacteria;p__Firmicutes;c__Clostridia;o__Clostridiales;f__Veillonellaceae	0.0140011	0.00219546	0.00205646	0.00189685	0.00241386	0.00222004	0.00335155		0.00171804	0.00264481	0.00746513
k__Bacteria;p__Bacteroidetes;c__Bacteroidia;o__Bacteroidales;f__Prevotellaceae	0.0120717	0.0100468	0.00725897	0.0090326	0.008757	0.0074526	0.0134548		0.00943158	0.00886439	0.0119107
k__Bacteria;p__Bacteroidetes;c__Flavobacteriia;o__Flavobacteriales;f__Flavobacteriaceae	0.0106013	0.00541742	0.00590727	0.0158401	0.00896171	0.00668675	0.00540954		0.0127376	0.00534662	0.00264184
k__Bacteria;p__Bacteroidetes;c__[Saprospirae];o__[Saprospirales];f__Chitinophagaceae	0.0103462	0.0060426	0.00297317	7.50596e-05	7.39228e-05	0.000411337	6.21463e-05		0.00405069	0.00197953	0.00177915
k__Bacteria;p__Proteobacteria;c__Gammaproteobacteria;o__Pseudomonadales;f__Pseudomonadaceae	0.00733231	0.0050568	0.00475986	0.0035278	0.0052542	0.00387604	0.00578497		0.00833991	0.00379296	0.0032478
k__Bacteria;p__Proteobacteria;c__Betaproteobacteria;o__Neisseriales;f__Neisseriaceae	0.00549235	0.00416787	0.00445447	0.002608	0.00394634	0.00584987	0.00484229		0.00249002	0.00492635	0.00690884
k__Bacteria;p__Proteobacteria;c__Betaproteobacteria;o__Methylophilales;Other	0.0039182	0.00619157	0.00541341	0.00293496	0.00636446	0.00184599	0.00389654		0.00661196	0.00442269	0.00175842
k__Bacteria;p__Firmicutes;c__Clostridia;o__Clostridiales;f__Lachnospiraceae	0.00378811	0.00403844	0.00385978	0.0043471	0.00271524	0.00588005	0.00737392		0.00504509	0.00440816	0.00582905
k__Bacteria;p__Firmicutes;c__Clostridia;o__Clostridiales;f__Ruminococcaceae	0.00371994	0.0044886	0.00520595	0.00497429	0.00545891	0.00571492	0.00787672		0.00629433	0.00513067	0.00591402
k__Bacteria;p__Firmicutes;c__Bacilli;o__Lactobacillales;f__Streptococcaceae	0.00328716	0.00438847	0.00455847	0.00667013	0.00305642	0.00874817	0.00415024		0.00311846	0.00389422	0.00769954
k__Bacteria;p__Proteobacteria;c__Epsilonproteobacteria;o__Campylobacterales;f__Helicobacteraceae	0.00297758	0.00437219	0.00375895	0.00424659	0.00366913	0.003734	0.003427		0.00142189	0.0026647	0.00710657
k__Bacteria;p__Proteobacteria;c__Deltaproteobacteria;o__Syntrophobacterales;f__Syntrophaceae	0.00293192	1.62807e-06	3.27302e-05	0	1.42159e-06	1.1837e-06	1.35545e-05		0.000712908	0.000153131	0.00016698
k__Bacteria;p__Bacteroidetes;c__Bacteroidia;o__Bacteroidales;f__Rikenellaceae	0.00292067	0.00329197	0.00344248	0.0026907	0.00327108	0.00347062	0.00347917		0.00289645	0.00263117	0.00452077
k__Bacteria;p__Bacteroidetes;c__Bacteroidia;o__Bacteroidales;f__	0.00260671	0.000843343	0.00124163	0.00132181	0.00150689	0.00104344	0.000748824		0.000972504	0.000785998	0.00193018
k__Bacteria;p__Proteobacteria;c__Alphaproteobacteria;o__Rhodobacterales;f__Rhodobacteraceae	0.00162294	0.00108186	0.00175951	0.000554678	0.000326966	0.00130444	0.000577219		0.0010072	0.000679813	0.00177664
k__Bacteria;p__Proteobacteria;c__Gammaproteobacteria;o__Xanthomonadales;f__Xanthomonadaceae	0.00138466	0.000775778	0.00315397	0.000109409	0.00011657	0.000477033	0.000307662		0.000371324	0.000475265	0.00304551
k__Bacteria;p__Bacteroidetes;c__[Saprospirae];o__[Saprospirales];f__Saprospiraceae	0.00136465	0.00087916	0.00286072	6.36098e-05	8.67171e-05	0.000122513	2.17384e-05		0.000534888	0.000272283	0.00243636
k__Bacteria;p__Firmicutes;c__Clostridia;o__Clostridiales;f__Peptostreptococcaceae	0.00123831	0.000880788	0.00197305	0.00083965	0.00186228	0.00135889	0.00196234		0.000538812	0.00122773	0.00327468
k__Bacteria;p__Bacteroidetes;c__Sphingobacteriia;o__Sphingobacteriales;f__	0.00123769	0.00613133	0.0017149	0.000123403	5.25989e-05	0.000279354	9.3603e-05		0.0021443	0.000406189	0.0010889
k__Bacteria;p__Proteobacteria;c__Betaproteobacteria;o__Burkholderiales;f__	0.00123206	0.000420043	0.000492008	0.00191466	0.00108325	0.000556341	0.000761611		0.00119183	0.000607383	0.000466315
k__Bacteria;p__Proteobacteria;c__Betaproteobacteria;o__Burkholderiales;f__Oxalobacteraceae	0.00112074	0.000446906	0.000467725	0.000846011	0.00127232	0.000387071	0.000665962		0.00146567	0.00026267	0.000150123
k__Bacteria;p__Proteobacteria;c__Gammaproteobacteria;o__Enterobacteriales;f__Enterobacteriaceae	0.0010976	0.00199602	0.00194665	0.00115261	0.00116855	0.00221885	0.0024122		0.00118625	0.00169115	0.00300291
k__Bacteria;p__Firmicutes;c__Clostridia;o__Clostridiales;f__Clostridiaceae	0.00108571	0.000688676	0.000445025	0.00041092	0.000561529	0.000387663	0.000536043		0.000572268	0.000509021	0.000612565
k__Bacteria;p__WWE1;c__[Cloacamonae];o__[Cloacamonales];f__[Cloacamonaceae]	0.00100629	8.14037e-07	1.6629e-05	0	1.42159e-06	2.36741e-06	0.000127617		0.000302346	5.65579e-05	0.00010479
k__Bacteria;p__Proteobacteria;c__Deltaproteobacteria;o__Desulfovibrionales;f__Desulfovibrionaceae	0.000994403	0.000812409	0.000983489	0.000586483	0.000939672	0.000688916	0.0010662		0.000450421	0.000592852	0.00180785
k__Bacteria;p__Bacteroidetes;c__Bacteroidia;o__Bacteroidales;f__Marinilabiaceae	0.000985647	0.000901139	0.00150691	0.00107755	0.00124105	0.00114109	0.00130072		0.00134486	0.0010746	0.00132286
k__Bacteria;p__Proteobacteria;c__Betaproteobacteria;o__Procabacteriales;f__Procabacteriaceae	0.000941243	8.14037e-05	0.000102942	8.26928e-05	0.000132208	2.07148e-05	9.89737e-05		0.00037153	0.000142177	3.18925e-05
k__Bacteria;p__Proteobacteria;c__Betaproteobacteria;o__Burkholderiales;f__Alcaligenaceae	0.000867444	0.00114779	0.00100513	0.00105974	0.00098232	0.00127899	0.0013841		0.00100038	0.000950307	0.0015051
k__Bacteria;p__Bacteroidetes;c__[Saprospirae];o__[Saprospirales];f__	0.000795522	0.000834388	0.00265299	1.01776e-05	2.84318e-05	0.000154473	1.6112e-05		0.00084157	0.000209689	0.00175113
k__Bacteria;p__Proteobacteria;c__Betaproteobacteria;Other;Other	0.000565371	0.00205219	0.00208602	0.000658998	0.000736384	0.00119436	0.000962628		0.000477475	0.000633538	0.00296145
k__Bacteria;p__Proteobacteria;c__Deltaproteobacteria;o__Desulfobacterales;f__Desulfobulbaceae	0.000557866	0.000200253	0.000882923	0.000433819	0.000480498	0.000205373	0.000468782		0.000339726	0.000419154	0.000870667
k__Bacteria;p__Fusobacteria;c__Fusobacteriia;o__Fusobacteriales;f__Fusobacteriaceae	0.000465931	0.000363875	0.000953926	0.000547045	0.00217077	0.00153171	0.000602793		0.000949787	0.000625714	0.000981835
k__Bacteria;p__Proteobacteria;c__Betaproteobacteria;o__Burkholderiales;Other	0.000405891	0.000232815	0.000246004	2.41717e-05	1.13727e-05	1.36126e-05	8.18387e-06		0.000177194	4.18037e-05	0.000205935
k__Bacteria;p__Proteobacteria;c__Gammaproteobacteria;o__Alteromonadales;f__Shewanellaceae	0.000378999	0.000735076	0.000906943	0.000353671	0.000965261	0.00113517	0.000723505		0.00111335	0.000741065	0.000442623
k__Bacteria;p__Verrucomicrobia;c__Verrucomicrobiae;o__Verrucomicrobiales;f__Verrucomicrobiaceae	0.000315832	0.000357362	0.00040332	0.00100249	0.000262994	0.000195903	0.000447044		0.000622865	0.000211925	0.000355374
k__Bacteria;p__Proteobacteria;c__Gammaproteobacteria;o__Thiotrichales;f__Thiotrichaceae	0.0003052	0.00151574	0.00288316	0.000524145	0.000270102	0.000378194	0.000156516		0.00029202	0.00020343	0.00291635
k__Bacteria;p__Bacteroidetes;c__Bacteroidia;o__Bacteroidales;f__S24-7	0.000270177	0.000175832	0.000252867	0.0107335	0.00167606	0.000152698	0.000962883		0.00257304	0.000398364	0.000228715
k__Bacteria;p__Bacteroidetes;c__Cytophagia;o__Cytophagales;f__Cytophagaceae	0.000255167	0.000201881	0.00111494	1.2722e-06	1.42159e-06	1.12452e-05	1.02298e-05		0.000182151	6.28173e-05	0.000860643
k__Bacteria;p__Proteobacteria;c__Deltaproteobacteria;o__Desulfovibrionales;f__Desulfomicrobiaceae	0.000232027	0.000140828	0.000467725	0.000457991	0.000356819	0.000391214	0.000297944		0.000183184	0.000232938	0.000643318
k__Bacteria;p__Proteobacteria;c__Gammaproteobacteria;o__Aeromonadales;f__Succinivibrionaceae	0.000229526	0.0007017	0.000526322	0.000709886	0.000622657	0.00048887	0.00154317		0.000605105	0.000521764	0.00132468
k__Bacteria;p__Bacteroidetes;c__Bacteroidia;o__Bacteroidales;f__[Paraprevotellaceae]	0.000223272	0.000456675	0.000341291	0.000422369	0.000301377	0.000333213	0.000669031		0.000403747	0.000360585	0.000538984
k__Bacteria;p__Bacteroidetes;c__Sphingobacteriia;o__Sphingobacteriales;f__Sphingobacteriaceae	0.000217017	6.10528e-05	6.1765e-05	1.78108e-05	4.26477e-06	1.71637e-05	1.56005e-05		4.77062e-05	4.76159e-05	7.26695e-05
k__Bacteria;p__Verrucomicrobia;c__Opitutae;o__Opitutales;f__Opitutaceae	0.000211389	0.000146527	0.000139631	0.000131036	0.00021466	0.000145596	0.000189252		9.66515e-05	0.000101044	0.000311408
k__Bacteria;p__Proteobacteria;c__Deltaproteobacteria;o__Myxococcales;f__	0.000202633	0.0007481	0.00030513	7.63318e-06	9.95114e-06	8.87778e-06	7.67238e-07		9.49994e-06	2.07901e-05	0.000521899
k__Bacteria;p__Proteobacteria;c__Alphaproteobacteria;o__Sphingomonadales;f__Sphingomonadaceae	0.000198255	0.000237699	0.000231751	2.79883e-05	4.12262e-05	4.08378e-05	2.9155e-05		9.25211e-05	0.000134353	0.000153084
k__Bacteria;p__Firmicutes;c__Erysipelotrichi;o__Erysipelotrichales;f__Erysipelotrichaceae	0.000195128	0.000287355	0.000296155	0.000370209	0.00102781	0.00024917	0.000504587		0.00032527	0.000430108	0.000386355
k__Bacteria;p__Actinobacteria;c__Actinobacteria;o__Bifidobacteriales;f__Bifidobacteriaceae	0.000188874	0.000204323	0.000292196	0.00027225	0.000213239	0.000225496	0.000350372		0.00027777	0.000171239	0.000379066
k__Bacteria;p__Proteobacteria;c__Deltaproteobacteria;o__Desulfuromonadales;f__Geobacteraceae	0.000183871	0.000101755	0.000133296	8.3965e-05	0.000102355	0.000124881	0.000139126		7.78582e-05	0.00013167	0.000193861
k__Bacteria;p__Bacteroidetes;c__Bacteroidia;o__Bacteroidales;f__[Barnesiellaceae]	0.00013759	0.000167692	0.000150981	0.000114498	0.00011657	0.00020774	0.000211246		0.000172444	0.000142177	0.000199556
k__Bacteria;p__Proteobacteria;c__Gammaproteobacteria;o__Oceanospirillales;f__Halomonadaceae	9.81894e-05	0.000802641	0.000489105	3.81659e-06	4.26477e-06	0.000104758	5.37066e-06		0.000177814	0.000120269	0.000410275
k__Bacteria;p__Proteobacteria;c__Gammaproteobacteria;o__Alteromonadales;f__[Chromatiaceae]	8.6932e-05	0.00012699	7.25871e-05	0.000157752	5.25989e-05	0.000439746	9.23243e-05		0.000106771	8.98667e-05	0.000208668
k__Bacteria;p__Proteobacteria;c__Betaproteobacteria;o__ASSO-13;f__	8.44304e-05	7.24493e-05	0.000125378	8.3965e-05	3.69614e-05	0.000344458	0.000122758		0.000100988	9.67967e-05	0.000212085
k__Bacteria;p__Proteobacteria;c__Alphaproteobacteria;o__;f__	7.50493e-05	8.30318e-05	0.000169986	1.01776e-05	4.26477e-06	1.71637e-05	2.12269e-05		4.46084e-05	2.95085e-05	0.000146022
k__Bacteria;p__Bacteroidetes;c__Flavobacteriia;o__Flavobacteriales;f__Cryomorphaceae	6.50427e-05	0.000183972	0.000691029	0	8.52955e-06	4.26134e-05	8.43961e-06		0.00025402	6.54999e-05	0.000349907
k__Bacteria;p__Firmicutes;c__Clostridia;o__Clostridiales;f__	6.19156e-05	0.000104197	0.000173417	0.000103048	0.000110884	0.000223128	0.000196157		0.000152205	0.000135918	0.000191811
k__Bacteria;p__Proteobacteria;c__Gammaproteobacteria;o__Alteromonadales;f__125ds10	3.12705e-05	1.22106e-05	0.000303546	0	2.84318e-06	0	1.53448e-06		1.42499e-05	5.14163e-06	0.000257646
k__Bacteria;p__Spirochaetes;c__[Leptospirae];o__[Leptospirales];f__Leptospiraceae	2.81435e-05	0.000373643	0.000714785	7.63318e-06	1.56375e-05	2.07148e-05	4.60343e-06		0.00019351	3.35324e-05	0.00050003
k__Bacteria;p__Acidobacteria;c__Holophagae;o__Holophagales;f__Holophagaceae	1.31336e-05	8.14037e-06	0.000715577	1.90829e-05	1.84807e-05	2.36741e-05	1.02298e-05		0.000187107	1.386e-05	0.000428727
k__Bacteria;p__Chlorobi;c__OPB56;o__;f__	1.18828e-05	0.000785546	0.000710825	7.63318e-06	5.68637e-06	3.90622e-05	2.55746e-06		4.74997e-05	7.31005e-05	0.000730339
k__Bacteria;p__Bacteroidetes;c__Bacteroidia;o__Bacteroidales;f__BA008	8.13034e-06	8.14037e-06	0.000399889	2.16273e-05	1.42159e-06	8.87778e-06	1.12528e-05		2.00325e-05	3.84504e-05	0.000306624
k__Bacteria;p__Proteobacteria;c__Alphaproteobacteria;o__Rhizobiales;f__Xanthobacteraceae	6.2541e-06	9.76845e-06	1.24058e-05	1.14498e-05	2.84318e-06	0.00212771	5.37066e-06		6.60865e-06	1.34129e-05	0.000821005
k__Bacteria;p__Bacteroidetes;c__Bacteroidia;o__Bacteroidales;f__SB-1	3.75246e-06	2.52352e-05	0.000959469	0	1.42159e-06	5.91852e-07	1.79022e-06		0.000330433	4.87337e-05	0.000424399
k__Bacteria;p__Chlorobi;c__Ignavibacteria;o__Ignavibacteriales;f__Ignavibacteriaceae	1.87623e-06	0.000274331	0.000169458	0	0	6.51037e-06	2.55746e-07		3.22172e-05	4.04624e-05	0.000149667

## Sheet: Sheet1
	Staten Island	Brooklyn_Queens	Brooklyn	Bronx_Manhattan	Bronx	Manhattan	Queens		February	May	August
k__Bacteria;p__Proteobacteria;c__Epsilonproteobacteria;o__Campylobacterales;f__Campylobacteraceae	0.339674	0.268551	0.301295	0.204813	0.332095	0.240707	0.360547		0.376383	0.324656	0.216596
k__Bacteria;p__Proteobacteria;c__Gammaproteobacteria;o__Pseudomonadales;f__Moraxellaceae	0.215428	0.23813	0.212752	0.333877	0.254232	0.283497	0.198891		0.214266	0.26669	0.207413
k__Bacteria;p__Proteobacteria;c__Gammaproteobacteria;o__Aeromonadales;f__Aeromonadaceae	0.100563	0.148846	0.143811	0.103986	0.114796	0.111953	0.12933		0.127514	0.112513	0.142396
k__Bacteria;p__Proteobacteria;c__Betaproteobacteria;o__Burkholderiales;f__Comamonadaceae	0.0572419	0.0414386	0.0404511	0.0565491	0.0363984	0.0589023	0.0329723		0.0417863	0.0358273	0.0527557
k__Bacteria;p__Fusobacteria;c__Fusobacteriia;o__Fusobacteriales;f__	0.0389337	0.0775411	0.055031	0.0446261	0.0422682	0.0302768	0.049828		0.0415279	0.0602471	0.0469754
k__Bacteria;p__Bacteroidetes;c__Flavobacteriia;o__Flavobacteriales;f__[Weeksellaceae]	0.0365859	0.0615616	0.0534391	0.0908488	0.065986	0.118618	0.0457156		0.0276597	0.05527	0.103061
k__Bacteria;p__Bacteroidetes;c__Bacteroidia;o__Bacteroidales;f__Bacteroidaceae	0.0339911	0.0325346	0.0297311	0.0211083	0.0225194	0.0340072	0.0377501		0.0274589	0.0284976	0.0419198
k__Bacteria;p__Proteobacteria;c__Betaproteobacteria;o__Rhodocyclales;f__Rhodocyclaceae	0.0319879	0.0206595	0.0297908	0.0230624	0.0226033	0.0238013	0.0187927		0.0156724	0.0163747	0.0428221
k__Bacteria;p__Fusobacteria;c__Fusobacteriia;o__Fusobacteriales;f__Leptotrichiaceae	0.0195885	0.0097253	0.0222093	0.0228563	0.0140922	0.00770592	0.0273676		0.0224035	0.0199589	0.0176676
k__Bacteria;p__Bacteroidetes;c__Bacteroidia;o__Bacteroidales;f__Porphyromonadaceae	0.0167203	0.0114323	0.0170994	0.0119548	0.0198511	0.0127668	0.0148258		0.0154756	0.0127251	0.0174511
k__Bacteria;p__Firmicutes;c__Clostridia;o__Clostridiales;f__Veillonellaceae	0.0140011	0.00219546	0.00205646	0.00189685	0.00241386	0.00222004	0.00335155		0.00171804	0.00264481	0.00746513
k__Bacteria;p__Bacteroidetes;c__Bacteroidia;o__Bacteroidales;f__Prevotellaceae	0.0120717	0.0100468	0.00725897	0.0090326	0.008757	0.0074526	0.0134548		0.00943158	0.00886439	0.0119107
k__Bacteria;p__Bacteroidetes;c__Flavobacteriia;o__Flavobacteriales;f__Flavobacteriaceae	0.0106013	0.00541742	0.00590727	0.0158401	0.00896171	0.00668675	0.00540954		0.0127376	0.00534662	0.00264184
k__Bacteria;p__Bacteroidetes;c__[Saprospirae];o__[Saprospirales];f__Chitinophagaceae	0.0103462	0.0060426	0.00297317	7.50596e-05	7.39228e-05	0.000411337	6.21463e-05		0.00405069	0.00197953	0.00177915
k__Bacteria;p__Proteobacteria;c__Gammaproteobacteria;o__Pseudomonadales;f__Pseudomonadaceae	0.00733231	0.0050568	0.00475986	0.0035278	0.0052542	0.00387604	0.00578497		0.00833991	0.00379296	0.0032478
k__Bacteria;p__Proteobacteria;c__Betaproteobacteria;o__Neisseriales;f__Neisseriaceae	0.00549235	0.00416787	0.00445447	0.002608	0.00394634	0.00584987	0.00484229		0.00249002	0.00492635	0.00690884
k__Bacteria;p__Proteobacteria;c__Betaproteobacteria;o__Methylophilales;Other	0.0039182	0.00619157	0.00541341	0.00293496	0.00636446	0.00184599	0.00389654		0.00661196	0.00442269	0.00175842
k__Bacteria;p__Firmicutes;c__Clostridia;o__Clostridiales;f__Lachnospiraceae	0.00378811	0.00403844	0.00385978	0.0043471	0.00271524	0.00588005	0.00737392		0.00504509	0.00440816	0.00582905
k__Bacteria;p__Firmicutes;c__Clostridia;o__Clostridiales;f__Ruminococcaceae	0.00371994	0.0044886	0.00520595	0.00497429	0.00545891	0.00571492	0.00787672		0.00629433	0.00513067	0.00591402
k__Bacteria;p__Firmicutes;c__Bacilli;o__Lactobacillales;f__Streptococcaceae	0.00328716	0.00438847	0.00455847	0.00667013	0.00305642	0.00874817	0.00415024		0.00311846	0.00389422	0.00769954
k__Bacteria;p__Proteobacteria;c__Epsilonproteobacteria;o__Campylobacterales;f__Helicobacteraceae	0.00297758	0.00437219	0.00375895	0.00424659	0.00366913	0.003734	0.003427		0.00142189	0.0026647	0.00710657
k__Bacteria;p__Proteobacteria;c__Deltaproteobacteria;o__Syntrophobacterales;f__Syntrophaceae	0.00293192	1.62807e-06	3.27302e-05	0	1.42159e-06	1.1837e-06	1.35545e-05		0.000712908	0.000153131	0.00016698
k__Bacteria;p__Bacteroidetes;c__Bacteroidia;o__Bacteroidales;f__Rikenellaceae	0.00292067	0.00329197	0.00344248	0.0026907	0.00327108	0.00347062	0.00347917		0.00289645	0.00263117	0.00452077
k__Bacteria;p__Bacteroidetes;c__Bacteroidia;o__Bacteroidales;f__	0.00260671	0.000843343	0.00124163	0.00132181	0.00150689	0.00104344	0.000748824		0.000972504	0.000785998	0.00193018
k__Bacteria;p__Proteobacteria;c__Alphaproteobacteria;o__Rhodobacterales;f__Rhodobacteraceae	0.00162294	0.00108186	0.00175951	0.000554678	0.000326966	0.00130444	0.000577219		0.0010072	0.000679813	0.00177664
k__Bacteria;p__Proteobacteria;c__Gammaproteobacteria;o__Xanthomonadales;f__Xanthomonadaceae	0.00138466	0.000775778	0.00315397	0.000109409	0.00011657	0.000477033	0.000307662		0.000371324	0.000475265	0.00304551
k__Bacteria;p__Bacteroidetes;c__[Saprospirae];o__[Saprospirales];f__Saprospiraceae	0.00136465	0.00087916	0.00286072	6.36098e-05	8.67171e-05	0.000122513	2.17384e-05		0.000534888	0.000272283	0.00243636
k__Bacteria;p__Firmicutes;c__Clostridia;o__Clostridiales;f__Peptostreptococcaceae	0.00123831	0.000880788	0.00197305	0.00083965	0.00186228	0.00135889	0.00196234		0.000538812	0.00122773	0.00327468
k__Bacteria;p__Bacteroidetes;c__Sphingobacteriia;o__Sphingobacteriales;f__	0.00123769	0.00613133	0.0017149	0.000123403	5.25989e-05	0.000279354	9.3603e-05		0.0021443	0.000406189	0.0010889
k__Bacteria;p__Proteobacteria;c__Betaproteobacteria;o__Burkholderiales;f__	0.00123206	0.000420043	0.000492008	0.00191466	0.00108325	0.000556341	0.000761611		0.00119183	0.000607383	0.000466315
k__Bacteria;p__Proteobacteria;c__Betaproteobacteria;o__Burkholderiales;f__Oxalobacteraceae	0.00112074	0.000446906	0.000467725	0.000846011	0.00127232	0.000387071	0.000665962		0.00146567	0.00026267	0.000150123
k__Bacteria;p__Proteobacteria;c__Gammaproteobacteria;o__Enterobacteriales;f__Enterobacteriaceae	0.0010976	0.00199602	0.00194665	0.00115261	0.00116855	0.00221885	0.0024122		0.00118625	0.00169115	0.00300291
k__Bacteria;p__Firmicutes;c__Clostridia;o__Clostridiales;f__Clostridiaceae	0.00108571	0.000688676	0.000445025	0.00041092	0.000561529	0.000387663	0.000536043		0.000572268	0.000509021	0.000612565
k__Bacteria;p__WWE1;c__[Cloacamonae];o__[Cloacamonales];f__[Cloacamonaceae]	0.00100629	8.14037e-07	1.6629e-05	0	1.42159e-06	2.36741e-06	0.000127617		0.000302346	5.65579e-05	0.00010479
k__Bacteria;p__Proteobacteria;c__Deltaproteobacteria;o__Desulfovibrionales;f__Desulfovibrionaceae	0.000994403	0.000812409	0.000983489	0.000586483	0.000939672	0.000688916	0.0010662		0.000450421	0.000592852	0.00180785
k__Bacteria;p__Bacteroidetes;c__Bacteroidia;o__Bacteroidales;f__Marinilabiaceae	0.000985647	0.000901139	0.00150691	0.00107755	0.00124105	0.00114109	0.00130072		0.00134486	0.0010746	0.00132286
k__Bacteria;p__Proteobacteria;c__Betaproteobacteria;o__Procabacteriales;f__Procabacteriaceae	0.000941243	8.14037e-05	0.000102942	8.26928e-05	0.000132208	2.07148e-05	9.89737e-05		0.00037153	0.000142177	3.18925e-05
k__Bacteria;p__Proteobacteria;c__Betaproteobacteria;o__Burkholderiales;f__Alcaligenaceae	0.000867444	0.00114779	0.00100513	0.00105974	0.00098232	0.00127899	0.0013841		0.00100038	0.000950307	0.0015051
k__Bacteria;p__Bacteroidetes;c__[Saprospirae];o__[Saprospirales];f__	0.000795522	0.000834388	0.00265299	1.01776e-05	2.84318e-05	0.000154473	1.6112e-05		0.00084157	0.000209689	0.00175113
k__Bacteria;p__Proteobacteria;c__Betaproteobacteria;Other;Other	0.000565371	0.00205219	0.00208602	0.000658998	0.000736384	0.00119436	0.000962628		0.000477475	0.000633538	0.00296145
k__Bacteria;p__Proteobacteria;c__Deltaproteobacteria;o__Desulfobacterales;f__Desulfobulbaceae	0.000557866	0.000200253	0.000882923	0.000433819	0.000480498	0.000205373	0.000468782		0.000339726	0.000419154	0.000870667
k__Bacteria;p__Fusobacteria;c__Fusobacteriia;o__Fusobacteriales;f__Fusobacteriaceae	0.000465931	0.000363875	0.000953926	0.000547045	0.00217077	0.00153171	0.000602793		0.000949787	0.000625714	0.000981835
k__Bacteria;p__Proteobacteria;c__Betaproteobacteria;o__Burkholderiales;Other	0.000405891	0.000232815	0.000246004	2.41717e-05	1.13727e-05	1.36126e-05	8.18387e-06		0.000177194	4.18037e-05	0.000205935
k__Bacteria;p__Proteobacteria;c__Gammaproteobacteria;o__Alteromonadales;f__Shewanellaceae	0.000378999	0.000735076	0.000906943	0.000353671	0.000965261	0.00113517	0.000723505		0.00111335	0.000741065	0.000442623
k__Bacteria;p__Verrucomicrobia;c__Verrucomicrobiae;o__Verrucomicrobiales;f__Verrucomicrobiaceae	0.000315832	0.000357362	0.00040332	0.00100249	0.000262994	0.000195903	0.000447044		0.000622865	0.000211925	0.000355374
k__Bacteria;p__Proteobacteria;c__Gammaproteobacteria;o__Thiotrichales;f__Thiotrichaceae	0.0003052	0.00151574	0.00288316	0.000524145	0.000270102	0.000378194	0.000156516		0.00029202	0.00020343	0.00291635
k__Bacteria;p__Bacteroidetes;c__Bacteroidia;o__Bacteroidales;f__S24-7	0.000270177	0.000175832	0.000252867	0.0107335	0.00167606	0.000152698	0.000962883		0.00257304	0.000398364	0.000228715
k__Bacteria;p__Bacteroidetes;c__Cytophagia;o__Cytophagales;f__Cytophagaceae	0.000255167	0.000201881	0.00111494	1.2722e-06	1.42159e-06	1.12452e-05	1.02298e-05		0.000182151	6.28173e-05	0.000860643
k__Bacteria;p__Proteobacteria;c__Deltaproteobacteria;o__Desulfovibrionales;f__Desulfomicrobiaceae	0.000232027	0.000140828	0.000467725	0.000457991	0.000356819	0.000391214	0.000297944		0.000183184	0.000232938	0.000643318
k__Bacteria;p__Proteobacteria;c__Gammaproteobacteria;o__Aeromonadales;f__Succinivibrionaceae	0.000229526	0.0007017	0.000526322	0.000709886	0.000622657	0.00048887	0.00154317		0.000605105	0.000521764	0.00132468
k__Bacteria;p__Bacteroidetes;c__Bacteroidia;o__Bacteroidales;f__[Paraprevotellaceae]	0.000223272	0.000456675	0.000341291	0.000422369	0.000301377	0.000333213	0.000669031		0.000403747	0.000360585	0.000538984
k__Bacteria;p__Bacteroidetes;c__Sphingobacteriia;o__Sphingobacteriales;f__Sphingobacteriaceae	0.000217017	6.10528e-05	6.1765e-05	1.78108e-05	4.26477e-06	1.71637e-05	1.56005e-05		4.77062e-05	4.76159e-05	7.26695e-05
k__Bacteria;p__Verrucomicrobia;c__Opitutae;o__Opitutales;f__Opitutaceae	0.000211389	0.000146527	0.000139631	0.000131036	0.00021466	0.000145596	0.000189252		9.66515e-05	0.000101044	0.000311408
k__Bacteria;p__Proteobacteria;c__Deltaproteobacteria;o__Myxococcales;f__	0.000202633	0.0007481	0.00030513	7.63318e-06	9.95114e-06	8.87778e-06	7.67238e-07		9.49994e-06	2.07901e-05	0.000521899
k__Bacteria;p__Proteobacteria;c__Alphaproteobacteria;o__Sphingomonadales;f__Sphingomonadaceae	0.000198255	0.000237699	0.000231751	2.79883e-05	4.12262e-05	4.08378e-05	2.9155e-05		9.25211e-05	0.000134353	0.000153084
k__Bacteria;p__Firmicutes;c__Erysipelotrichi;o__Erysipelotrichales;f__Erysipelotrichaceae	0.000195128	0.000287355	0.000296155	0.000370209	0.00102781	0.00024917	0.000504587		0.00032527	0.000430108	0.000386355
k__Bacteria;p__Actinobacteria;c__Actinobacteria;o__Bifidobacteriales;f__Bifidobacteriaceae	0.000188874	0.000204323	0.000292196	0.00027225	0.000213239	0.000225496	0.000350372		0.00027777	0.000171239	0.000379066
k__Bacteria;p__Proteobacteria;c__Deltaproteobacteria;o__Desulfuromonadales;f__Geobacteraceae	0.000183871	0.000101755	0.000133296	8.3965e-05	0.000102355	0.000124881	0.000139126		7.78582e-05	0.00013167	0.000193861
k__Bacteria;p__Bacteroidetes;c__Bacteroidia;o__Bacteroidales;f__[Barnesiellaceae]	0.00013759	0.000167692	0.000150981	0.000114498	0.00011657	0.00020774	0.000211246		0.000172444	0.000142177	0.000199556
k__Bacteria;p__Proteobacteria;c__Gammaproteobacteria;o__Oceanospirillales;f__Halomonadaceae	9.81894e-05	0.000802641	0.000489105	3.81659e-06	4.26477e-06	0.000104758	5.37066e-06		0.000177814	0.000120269	0.000410275
k__Bacteria;p__Proteobacteria;c__Gammaproteobacteria;o__Alteromonadales;f__[Chromatiaceae]	8.6932e-05	0.00012699	7.25871e-05	0.000157752	5.25989e-05	0.000439746	9.23243e-05		0.000106771	8.98667e-05	0.000208668
k__Bacteria;p__Proteobacteria;c__Betaproteobacteria;o__ASSO-13;f__	8.44304e-05	7.24493e-05	0.000125378	8.3965e-05	3.69614e-05	0.000344458	0.000122758		0.000100988	9.67967e-05	0.000212085
k__Bacteria;p__Proteobacteria;c__Alphaproteobacteria;o__;f__	7.50493e-05	8.30318e-05	0.000169986	1.01776e-05	4.26477e-06	1.71637e-05	2.12269e-05		4.46084e-05	2.95085e-05	0.000146022
k__Bacteria;p__Bacteroidetes;c__Flavobacteriia;o__Flavobacteriales;f__Cryomorphaceae	6.50427e-05	0.000183972	0.000691029	0	8.52955e-06	4.26134e-05	8.43961e-06		0.00025402	6.54999e-05	0.000349907
k__Bacteria;p__Firmicutes;c__Clostridia;o__Clostridiales;f__	6.19156e-05	0.000104197	0.000173417	0.000103048	0.000110884	0.000223128	0.000196157		0.000152205	0.000135918	0.000191811
k__Bacteria;p__Proteobacteria;c__Gammaproteobacteria;o__Alteromonadales;f__125ds10	3.12705e-05	1.22106e-05	0.000303546	0	2.84318e-06	0	1.53448e-06		1.42499e-05	5.14163e-06	0.000257646
k__Bacteria;p__Spirochaetes;c__[Leptospirae];o__[Leptospirales];f__Leptospiraceae	2.81435e-05	0.000373643	0.000714785	7.63318e-06	1.56375e-05	2.07148e-05	4.60343e-06		0.00019351	3.35324e-05	0.00050003
k__Bacteria;p__Acidobacteria;c__Holophagae;o__Holophagales;f__Holophagaceae	1.31336e-05	8.14037e-06	0.000715577	1.90829e-05	1.84807e-05	2.36741e-05	1.02298e-05		0.000187107	1.386e-05	0.000428727
k__Bacteria;p__Chlorobi;c__OPB56;o__;f__	1.18828e-05	0.000785546	0.000710825	7.63318e-06	5.68637e-06	3.90622e-05	2.55746e-06		4.74997e-05	7.31005e-05	0.000730339
k__Bacteria;p__Bacteroidetes;c__Bacteroidia;o__Bacteroidales;f__BA008	8.13034e-06	8.14037e-06	0.000399889	2.16273e-05	1.42159e-06	8.87778e-06	1.12528e-05		2.00325e-05	3.84504e-05	0.000306624
k__Bacteria;p__Proteobacteria;c__Alphaproteobacteria;o__Rhizobiales;f__Xanthobacteraceae	6.2541e-06	9.76845e-06	1.24058e-05	1.14498e-05	2.84318e-06	0.00212771	5.37066e-06		6.60865e-06	1.34129e-05	0.000821005
k__Bacteria;p__Bacteroidetes;c__Bacteroidia;o__Bacteroidales;f__SB-1	3.75246e-06	2.52352e-05	0.000959469	0	1.42159e-06	5.91852e-07	1.79022e-06		0.000330433	4.87337e-05	0.000424399
k__Bacteria;p__Chlorobi;c__Ignavibacteria;o__Ignavibacteriales;f__Ignavibacteriaceae	1.87623e-06	0.000274331	0.000169458	0	0	6.51037e-06	2.55746e-07		3.22172e-05	4.04624e-05	0.000149667
