# Supplementary material for: Longitudinal Comparison of Bacterial Diversity and Antibiotic Resistance Genes in New York City Sewage
Source: mSystems. 2019 Aug 6;4(4):e00327-19. doi: 10.1128/mSystems.00327-19 (PMC6687945; doi:10.1128/mSystems.00327-19)
Supplement: TABLE S4 [file mSystems.00327-19-st004.xlsx]

## Sheet: Sheet1
Februry 2015
	tetO	tetC	mecA	blaTEM	blaSHV	vanA	sul1	ermB
R square	0.6001	0.6486	0.5829	0.488	0.767	0.5575	0.875	0.815
Sy.x	0.2991	0.458	0.6263	0.2225	0.1915	0.5325	0.2787	0.274
Is slope significantly non-zero?
F (1, 15)	22.51	27.69	20.96	14.29	49.39	18.9	105	66.07
P value	0.0003	<0.0001	0.0004	0.0018	<0.0001	0.0006	<0.0001	<0.0001
Significant	Yes	Yes	Yes	Yes	Yes	Yes	Yes	Yes
Equation	Y = 0.5918*X + 1.563	Y = 1.005*X - 2.366	Y = 1.196*X - 6.784	Y = 0.3508*X + 2.432	Y = 0.5613*X + 0.3501	Y = 0.9654*X - 2.467	Y = 1.191*X - 3.859	Y = 0.9288*X - 2.292
May 2015
R square	0.4343	0.5802	0.1109	0.007261	0.6697	0.2673	0.4251	0.7274
Sy.x	0.1965	0.1713	0.236	0.2688	0.09369	0.1849	0.1525	0.1915
Is slope significantly non-zero?
F (1, 15)	11.52	20.73	1.87	0.1097	30.41	5.473	11.09	40.02
P value	0.004	0.0004	0.1916	0.7451	<0.0001	0.0336	0.0046	<0.0001
Significant	Yes	Yes	No	No	Yes	Yes	Yes	Yes
Equation	Y = 1.008*X - 1.923	Y = 1.179*X - 2.981	Y = 0.4878*X - 1.403	Y = 0.1345*X + 5.625	Y = 0.7807*X - 0.8401	Y = 0.6536*X + 1.279	Y = 0.7675*X + 0.2728	Y = 1.831*X - 9.951
August 2015
R square	0.7794	0.811	0.5165	0.8814	0.4995	0.8893	0.9196	0.806
Sy.x	0.1142	0.1388	0.3565	0.1005	0.3396	0.1485	0.09593	0.1378
Is slope significantly non-zero?
F (1, 15)	52.99	64.36	16.02	111.5	14.97	120.5	171.5	62.31
P value	<0.0001	<0.0001	0.0012	<0.0001	0.0015	<0.0001	<0.0001	<0.0001
Significant	Yes	Yes	Yes	Yes	Yes	Yes	Yes	Yes
Equation	Y = 0.7791*X + 0.2138	Y = 1.044*X - 1.746	Y = 1.338*X - 9.271	Y = 0.9945*X - 2.456	Y = 1.231*X - 4.354	Y = 1.528*X - 5.926	Y = 1.178*X - 3.168	Y = 1.02*X - 3.072
